# Supplementary material for: Global malaria connectivity through air travel
Source: Malar J. 2013 Aug 2;12:269. doi: 10.1186/1475-2875-12-269 (PMC3766274; doi:10.1186/1475-2875-12-269)
Supplement: Additional file 4 — Top ten airports based on estimated relative malaria importation and exportation rates.P. falciparum/P. vivax flow measures are calculated based on the incoming and outgoing numbers of passengers travelling internationally, scaled by the malaria prevalence at the origin of the routes in the case of importation, and at the airport listed in the case of exportation. The flows represent a relative measure of infection movement and are not designed to represent actual number of infections. [file 1475-2875-12-269-S4.xlsx]

## Sheet: Sheet1
Malaria importation
P. falciparum import						P. vivax import
City	Country			P. falciparum		City		Country			P. vivax
				flow in							flow in
Singapore	Singapore			366132		Singapore		Singapore			175220
Bangkok	Thailand			276563		Hong Kong		Hong Kong			105261
Paris	France			253291		Dubai		United Arab Emirates			103790
Dubai	United Arab Emirates			218599		Kuala Lumpur		Malaysia			74976
London	UK			212918		Seoul		South Korea			58278
Hong Kong	Hong Kong			183314		Sharjah		United Arab Emirates			53548
Johannesburg	South Africa			167734		London		UK			48571
Casablanca	Morocco			149298		Miami		USA			47277
Kuala Lumpur	Malaysia			141161		Taipei		Taiwan			42840
Frankfurt	Germany			132597		Mexico City		Mexico			41710
Malaria exportation
P. falciparum export						P. vivax export
City	Country			P. falciparum		City		Country			P. vivax
				flow out							flow out
Mumbai	India			974832		Mumbai		India			214006
Ouagadougou	Burkina Faso			513636		Bangkok		Thailand			179633
Kinshasa	Congo			467295		Manila		Philippines			177760
Abuja	Nigeria			461492		Delhi		India			161249
Delhi	India			447491		Ho Chi Minh City		Vietnam			80725
Bamako	Mali			439138		Bogota		Colombia			72173
Douala	Cameroon			382278		Ahmedabad		India			70888
Manila	Philippines			377384		Panama City		Panama			70568
Lome	Togo			267054		Guatemala City		Guatemala			54788
Cotonou	Benin			248226		Phnom Penh		Cambodia			53898
