# Supplementary material for: Global malaria connectivity through air travel
Source: Malar J. 2013 Aug 2;12:269. doi: 10.1186/1475-2875-12-269 (PMC3766274; doi:10.1186/1475-2875-12-269)
Supplement: Additional file 7 — Top ten Plasmodium falciparum routes and Plasmodium vivax routes to non-Asian destinations from the Great Mekong subregion, as defined by malaria-prevalence scaled passenger numbers. Values with (*) are returned as the adjusted largest flows between two connection flights. [file 1475-2875-12-269-S7.xlsx]

## Sheet: Sheet1
Outgoing P.f. Flow
Origin City	Source Country	Destination City	Destination Country	Flow Value	Number of Connections
Yangon	Myanmar	Harare	Zimbabwe	997.2	1
Yangon	Myanmar	Brazzaville	Congo	287.8*	2
Yangon	Myanmar	Kinshasa	Congo	287.8*	2
Yangon	Myanmar	Mombasa	Kenya	287.8*	2
Yangon	Myanmar	Lome	Togo	287.8*	2
Yangon	Myanmar	Maputo	Mozambique	287.8*	2
Yangon	Myanmar	Ouagadougou	Burkina Faso	287.8*	2
Yangon	Myanmar	Djibouti	Djibouti	287.8*	2
Yangon	Myanmar	Bamako	Mali	282.3*	2
Ho Chi Minh City	Vietnam	Harare	Zimbabwe	243.2	1
Outgoing P.v. Flow
Origin City	Source Country	Destination City	Destination Country	Flow Value	Number of Connections
Bangkok	Thailand	Addis Ababa	Ethiopia	1940	0
Bangkok	Thailand	Nairobi	Kenya	1631	0
Ho Chi Minh City	Vietnam	Harare	Zimbabwe	981.6	1
Yangon	Myanmar	Harare	Zimbabwe	512.5	1
Bangkok	Thailand	Lusaka	Zambia	434.1	1
Phnom Penh	Cambodia	Nairobi	Kenya	410.8	1
Phnom Penh	Cambodia	Addis Ababa	Ethiopia	410.8	1
Phnom Penh	Cambodia	Antananarivo	Madagascar	363.1	1
Siem Reap	Cambodia	Addis Ababa	Ethiopia	275.5*	1
Siem Reap	Cambodia	Nairobi	Kenya	275.5*	1
